# Supplementary material for: Retinal organoids with X-linked retinoschisis RS1 (E72K) mutation exhibit a photoreceptor developmental delay and are rescued by gene augmentation therapy
Source: Stem Cell Res Ther. 2024 May 31;15:152. doi: 10.1186/s13287-024-03767-4 (PMC11140964; doi:10.1186/s13287-024-03767-4)
Supplement: Supplementary file 8 — Supplementary Material 8 [file 13287_2024_3767_MOESM8_ESM.xlsx]

## Sheet: Sheet1
Table S2. Primary antibodies list
Antigen	Host species	Company	Cat. No.	Dilution
2023-10-04	Mouse	CST	mAb #2750	1:200
SSEA4	Mouse	Abcam	ab16287	1:200
AFP	Mouse	ABclonal	A0200	1:100
SMA	Rabbit	Abcam	ab32575	1:200
PAX6	Rabbit	CST	mAb #60433	1:200
CHX10	Mouse	Santa Cruz	Sc-365519	1:100
HuC/D	Rabbit	Abcam	ab184267	1:500
PROX1	Rabbit	CST	mAb #14963	1:100
AP2ɑ	Mouse	Novus	NBP2-52571	1:100
Bassoon	Mouse	Abcam	ab306593	1:200
PSD95	Rabbit	Abcam	ab238135	1:100
RS1	Mouse	Abcam	ab314231	1:500 for IF
				1:2000 for WB
RCVRN	Rabbit	Invitrogen	PA5-110287	1:1000
Golgi97	Rabbit	CST	mAb #13192	1:100
GRP94	Rabbit	Abcam	ab238126	1:100
Rho	Mouse	Merck Millipore	MAB5356	1:200
Ki67	Rabbit	Abcam	ab15580	1:200
M/L Opsin	Rabbit	Merck Millipore	AB5405	1:100
GS	Mouse	Abcam	ab64613	1:500
SOX9	Rabbit	Abcam	ab185966	1:200
Go(ɑ)	Mouse	Santa Cruz	Sc-13532	1:100
PKCɑ	Rabbit	Abcam	ab32376	1:500
Caspase-3	Rabbit	CST	Ab #9662	1:500
NRL	Mouse	Santa Cruz	Sc-374277	1:100
