# Supplementary material for: Retinal organoids with X-linked retinoschisis RS1 (E72K) mutation exhibit a photoreceptor developmental delay and are rescued by gene augmentation therapy
Source: Stem Cell Res Ther. 2024 May 31;15:152. doi: 10.1186/s13287-024-03767-4 (PMC11140964; doi:10.1186/s13287-024-03767-4)
Supplement: Supplementary file 9 — Supplementary Material 9 [file 13287_2024_3767_MOESM9_ESM.xlsx]

## Sheet: Sheet1
Table S1. Primer sequences list
Gene	Forward (5′ –3′ )	Reverse (5′ –3′ )
GAPDH	AGCCACATCGCTCAGACAC	GCCCAATACGACCAAATCC
RS1-exon4 (for Sanger-seq)	AGCGCAAAGCAGATGGGTTT	CATCTCTCCCCCAGCACTCATA
NRL	GGCTCCACACCTTACAGCTC	GGCCCATCAACAGGGACTG
RCVRN	CCTCTACGACGTGGACGGTAA	GTGTTTTCATCGTCTGGAAGGA
RS1	CAAGTGCGATTGCCAAGGAG	CACTGGCTACTGTCCTGGAA
OTX2	CAAAGTGAGACCTGCCAAAAAGA	TGGACAAGGGATCTGACAGTG
NR2E3	AGCAGCGGGAAGCACTATG	CCTGGCACCTGTAGATGAGC
GABRG1	TTCTGCGGAGTCAAAGTAGAGG	GACCCAGGTTTTGTTCACCGT
SST	GATCCGCGCCTAGAGTTTGA	AGTACTTGGCCAGTTCCTGC
GLRA3	ACTTTCGGACATTAGTTTCGGG	TGTTTCCTTTGTGGCAACCAA
CARTPT	CCGAGCCCTGGACATCTACT	ATGGGAACACGTTTACTCTTGAG
ADCYAP1	CCGAGTCACGGAGAAGTAGC	GCCGCCAAGTATTTCTTGACAG
HOXB5	AACTCCTTCTCGGGGCGTTAT	CATCCCATTGTAATTGTAGCCGT
HOXB7	TTCCCAGAACAAACTTCTTGTGC	GCATGTTGAAGGAACTCGGCT
HCRTR2	CTTGTCGCAACTGGTCATCTG	GTCGTCATAGTCGGTGGGG
HTR2A	CTTTGTGCAGTCTGGATTTACCT	ACTGATATGGTCCAAACAGCAAT
NPY	ATGGGTCCAATAGGTGCAGAG	GAGCAGTAGGCCAATATGAGAAC
NPY2R	ATGGGTCCAATAGGTGCAGAG	GAGCAGTAGGCCAATATGAGAAC
OPRM1	GCCCTTCCAGAGTGTGAATTAC	GTGCAGAGGGTGAATATGCTG
APLN	TGCCTTTCTGAAGCAGGACT	AGGAAGATGGACTGGACGGA
DLX5	TTCCAAGCTCCGTTCCAGAC	GAATCGGTAGCTGAAGACTCG
BRINP3	TGATGGCTCTATGGGAGTGGA	GTGAGCGATGGAAGGGTCC
UNCX	AGAAGGCGTTCAACGAGAGC	CGGGACTCGACCAGGTCTA
POU3F2	CGGCGGATCAAACTGGGATTT	TTGCGCTGCGATCTTGTCTAT
